# Supplementary material for: Discovery of GLPG2737, a Potent Type 2 Corrector of CFTR for the Treatment of Cystic Fibrosis in Combination with a Potentiator and a Type 1 Co-corrector
Source: J Med Chem. 2024 Mar 25;67(7):5216–32. doi: 10.1021/acs.jmedchem.3c01790 (PMC11017246; doi:10.1021/acs.jmedchem.3c01790)
Supplement: Supplementary file 2 — jm3c01790_si_002.csv [file jm3c01790_si_002.csv]

Example Nbr	SMILES	InChIKey	InChI	CSE-HRP (EC50 [nM]	CSE-HRP % max activation	CSE-HRP with C1 (EC50 [nM]	CSE-HRP with C1 % max activation	TECC HBE with GLPG2222 EC50 [nM]	TECC HBE with GLPG2222 % max activation	Mic CLint (L/h/kg) rat	Mic CLint (L/h/kg) human	Hep CLint,u (L/h/kg) rat	Hep CLint,u (L/h/kg) human	Hep CLint,u (L/h/kg) dog	Cl	Vss	PPB (%) rat	PPB (%) human	PPB (%) dog	F (%)	CYP induction @10 �M (mRNA) % rifampicin	Potency pEC50 of Potentiator GLPG1837 in the Presence of 1 �M of C2 correctors + 0.15 �M G957389 (GLPG2222) Corrector in a TECC Assay	N	Fold	MolFormula	Molecular Weight (PP)	XlogP3	TPSA	Acidic pKa	Most basic pKa
6	COc1ccc(cc1)-c1cc(nc2n(nc(c12)C)-c1ccc(cc1)C)C(=O)O	DBBCECCXYHJOBP-UHFFFAOYSA-N	InChI=1S/C22H19N3O3/c1-13-4-8-16(9-5-13)25-21-20(14(2)24-25)18(12-19(23-21)22(26)27)15-6-10-17(28-3)11-7-15/h4-12H,1-3H3,(H,26,27)	4133	64					10,9	<3.59	15,8	NA												C22H19N3O3	373,4
7	COc1ccc(cc1)-c1cc(nc2n(nc(c12)C)-c1ccccc1)C(=O)O	HLSXELDJNMQUEP-UHFFFAOYSA-N	InChI=1S/C21H17N3O3/c1-13-19-17(14-8-10-16(27-2)11-9-14)12-18(21(25)26)22-20(19)24(23-13)15-6-4-3-5-7-15/h3-12H,1-2H3,(H,25,26)	2475	95					10,8	10,4	18,3	NA												C21H17N3O3	359,38
8	Cc1nn(c2nc(cc(c12)-c1ccc(cc1)N1CCOCC1)C(=O)O)-c1ccccc1	CCRPWWJBCABNNK-UHFFFAOYSA-N	InChI=1S/C24H22N4O3/c1-16-22-20(17-7-9-18(10-8-17)27-11-13-31-14-12-27)15-21(24(29)30)25-23(22)28(26-16)19-5-3-2-4-6-19/h2-10,15H,11-14H2,1H3,(H,29,30)	1283	151					<2.6	<1.7	4	<2.74												C24H22N4O3	414,46
9	Cc1nn(c2nc(cc(c12)-c1ccc(cc1)N1CCOCC1)C(=O)O)-c1cccc(c1)F	UISFEXGUNPBLQS-UHFFFAOYSA-N	InChI=1S/C24H21FN4O3/c1-15-22-20(16-5-7-18(8-6-16)28-9-11-32-12-10-28)14-21(24(30)31)26-23(22)29(27-15)19-4-2-3-17(25)13-19/h2-8,13-14H,9-12H2,1H3,(H,30,31)	934	114																				C24H21FN4O3	432,45
10	Cc1nn(c2nc(cc(c12)-c1ccc(cc1)N1CCOCC1)C(=O)O)-c1ccc(cc1)F	IZGZOZXCVXYDRH-UHFFFAOYSA-N	InChI=1S/C24H21FN4O3/c1-15-22-20(16-2-6-18(7-3-16)28-10-12-32-13-11-28)14-21(24(30)31)26-23(22)29(27-15)19-8-4-17(25)5-9-19/h2-9,14H,10-13H2,1H3,(H,30,31)	817	119																				C24H21FN4O3	432,45
11	Cc1nn(c2nc(cc(c12)-c1ccc(cc1)N1CCOCC1)C(=O)O)C1CC1	UPEMQDNHVSBYSD-UHFFFAOYSA-N	InChI=1S/C21H22N4O3/c1-13-19-17(14-2-4-15(5-3-14)24-8-10-28-11-9-24)12-18(21(26)27)22-20(19)25(23-13)16-6-7-16/h2-5,12,16H,6-11H2,1H3,(H,26,27)	10000	23																				C21H22N4O3	378,42
12	Cc1nn(c2nc(cc(c12)-c1ccc(cc1)N1CCOCC1)C(=O)O)C1CCCCC1	IBKMPJNHNWCVTO-UHFFFAOYSA-N	InChI=1S/C24H28N4O3/c1-16-22-20(17-7-9-18(10-8-17)27-11-13-31-14-12-27)15-21(24(29)30)25-23(22)28(26-16)19-5-3-2-4-6-19/h7-10,15,19H,2-6,11-14H2,1H3,(H,29,30)	1931	99																				C24H28N4O3	420,5
13	Cc1nn(c2nc(cc(c12)-c1ccc(cc1)N1CCOCC1)C(=O)O)C1CCOCC1	COJUPUOIVRWQGQ-UHFFFAOYSA-N	InChI=1S/C23H26N4O4/c1-15-21-19(16-2-4-17(5-3-16)26-8-12-31-13-9-26)14-20(23(28)29)24-22(21)27(25-15)18-6-10-30-11-7-18/h2-5,14,18H,6-13H2,1H3,(H,28,29)	10000	8																				C23H26N4O4	422,48
14	CN1CCC(CC1)n1nc(c2c(cc(nc12)C(=O)O)-c1ccc(cc1)N1CCOCC1)C	XDYVNPQRNBECCI-UHFFFAOYSA-N	InChI=1S/C24H29N5O3/c1-16-22-20(17-3-5-18(6-4-17)28-11-13-32-14-12-28)15-21(24(30)31)25-23(22)29(26-16)19-7-9-27(2)10-8-19/h3-6,15,19H,7-14H2,1-2H3,(H,30,31)	10000	-2																				C24H29N5O3	435,52
15	OC(=O)c1cc(c2cnn(c2n1)-c1ccccc1)-c1ccc(cc1)N1CCOCC1	XWAJDKWIIPPQMV-UHFFFAOYSA-N	InChI=1S/C23H20N4O3/c28-23(29)21-14-19(16-6-8-17(9-7-16)26-10-12-30-13-11-26)20-15-24-27(22(20)25-21)18-4-2-1-3-5-18/h1-9,14-15H,10-13H2,(H,28,29)	1271	116																				C23H20N4O3	400,43
16	CC(C)c1nn(c2nc(cc(c12)-c1ccc(cc1)N1CCOCC1)C(=O)O)-c1ccccc1	IBJJELHEQPSGNE-UHFFFAOYSA-N	InChI=1S/C26H26N4O3/c1-17(2)24-23-21(18-8-10-19(11-9-18)29-12-14-33-15-13-29)16-22(26(31)32)27-25(23)30(28-24)20-6-4-3-5-7-20/h3-11,16-17H,12-15H2,1-2H3,(H,31,32)	448	184																				C26H26N4O3	442,51
17	CC(C)(C)c1nn(c2nc(cc(c12)-c1ccc(cc1)N1CCOCC1)C(=O)O)-c1ccccc1	ZHRKULVUAGUPSV-UHFFFAOYSA-N	InChI=1S/C27H28N4O3/c1-27(2,3)24-23-21(18-9-11-19(12-10-18)30-13-15-34-16-14-30)17-22(26(32)33)28-25(23)31(29-24)20-7-5-4-6-8-20/h4-12,17H,13-16H2,1-3H3,(H,32,33)	517	155																				C27H28N4O3	456,54
18	OC(=O)c1cc(c2c(nn(c2n1)-c1ccccc1)C1CCC1)-c1ccc(cc1)N1CCOCC1	MOGNFYGRFDBRMA-UHFFFAOYSA-N	InChI=1S/C27H26N4O3/c32-27(33)23-17-22(18-9-11-20(12-10-18)30-13-15-34-16-14-30)24-25(19-5-4-6-19)29-31(26(24)28-23)21-7-2-1-3-8-21/h1-3,7-12,17,19H,4-6,13-16H2,(H,32,33)	482	238	406	431								0,2	0,474	100	99		_					C27H26N4O3	454,52
19	CC1(CCC1)c1nn(c2nc(cc(c12)-c1ccc(cc1)N1CCOCC1)C(=O)O)-c1ccccc1	HSDFIZXKXKHMLV-UHFFFAOYSA-N	InChI=1S/C28H28N4O3/c1-28(12-5-13-28)25-24-22(19-8-10-20(11-9-19)31-14-16-35-17-15-31)18-23(27(33)34)29-26(24)32(30-25)21-6-3-2-4-7-21/h2-4,6-11,18H,5,12-17H2,1H3,(H,33,34)	325	168																				C28H28N4O3	468,55
20	CC1(COC1)c1nn(c2nc(cc(c12)-c1ccc(cc1)N1CCOCC1)C(=O)O)-c1ccccc1	LTNUTMRLNACBEF-UHFFFAOYSA-N	InChI=1S/C27H26N4O4/c1-27(16-35-17-27)24-23-21(18-7-9-19(10-8-18)30-11-13-34-14-12-30)15-22(26(32)33)28-25(23)31(29-24)20-5-3-2-4-6-20/h2-10,15H,11-14,16-17H2,1H3,(H,32,33)	1614	110																				C27H26N4O4	470,52
21	COCc1nn(c2nc(cc(c12)-c1ccc(cc1)N1CCOCC1)C(=O)O)-c1ccccc1	NKJCHXLBQWLBHP-UHFFFAOYSA-N	InChI=1S/C25H24N4O4/c1-32-16-22-23-20(17-7-9-18(10-8-17)28-11-13-33-14-12-28)15-21(25(30)31)26-24(23)29(27-22)19-5-3-2-4-6-19/h2-10,15H,11-14,16H2,1H3,(H,30,31)	2970	148																				C25H24N4O4	444,48
22	OCc1nn(c2nc(cc(c12)-c1ccc(cc1)N1CCOCC1)C(=O)O)-c1ccccc1	HKVJPJPPGZBSPU-UHFFFAOYSA-N	InChI=1S/C24H22N4O4/c29-15-21-22-19(16-6-8-17(9-7-16)27-10-12-32-13-11-27)14-20(24(30)31)25-23(22)28(26-21)18-4-2-1-3-5-18/h1-9,14,29H,10-13,15H2,(H,30,31)	10000	24																				C24H22N4O4	430,46
23	Cc1nn(c2nc(cc(c12)-c1ccc(nc1)N1CCOCC1)C(=O)O)-c1ccccc1	AXUUHLIQPZMKEH-UHFFFAOYSA-N	InChI=1S/C23H21N5O3/c1-15-21-18(16-7-8-20(24-14-16)27-9-11-31-12-10-27)13-19(23(29)30)25-22(21)28(26-15)17-5-3-2-4-6-17/h2-8,13-14H,9-12H2,1H3,(H,29,30)	2651	132																				C23H21N5O3	415,44
24	COCCNc1ccc(cc1)-c1cc(nc2n(nc(c12)C)-c1ccccc1)C(=O)O	RTFYHOUUOMCFPT-UHFFFAOYSA-N	InChI=1S/C23H22N4O3/c1-15-21-19(16-8-10-17(11-9-16)24-12-13-30-2)14-20(23(28)29)25-22(21)27(26-15)18-6-4-3-5-7-18/h3-11,14,24H,12-13H2,1-2H3,(H,28,29)	2118	175																				C23H22N4O3	402,45
25	COCCN(C)c1ccc(cc1)-c1cc(nc2n(nc(c12)C)-c1ccccc1)C(=O)O	BPDGAFMGZSZPMC-UHFFFAOYSA-N	InChI=1S/C24H24N4O3/c1-16-22-20(17-9-11-18(12-10-17)27(2)13-14-31-3)15-21(24(29)30)25-23(22)28(26-16)19-7-5-4-6-8-19/h4-12,15H,13-14H2,1-3H3,(H,29,30)	1494	204																				C24H24N4O3	416,47
26	CN(C1CCOCC1)c1ccc(cc1)-c1cc(nc2n(nc(c12)C)-c1ccccc1)C(=O)O	UJZFDFLPALSEBP-UHFFFAOYSA-N	InChI=1S/C26H26N4O3/c1-17-24-22(18-8-10-19(11-9-18)29(2)20-12-14-33-15-13-20)16-23(26(31)32)27-25(24)30(28-17)21-6-4-3-5-7-21/h3-11,16,20H,12-15H2,1-2H3,(H,31,32)	705	212																				C26H26N4O3	442,51
27	Cc1nn(c2nc(cc(c12)-c1ccc(cc1)N1CCC(O)CC1)C(=O)O)-c1ccccc1	JROGWPHFMNZVSM-UHFFFAOYSA-N	InChI=1S/C25H24N4O3/c1-16-23-21(17-7-9-18(10-8-17)28-13-11-20(30)12-14-28)15-22(25(31)32)26-24(23)29(27-16)19-5-3-2-4-6-19/h2-10,15,20,30H,11-14H2,1H3,(H,31,32)	2903	213																				C25H24N4O3	428,48
28	Cc1nn(c2nc(cc(c12)-c1ccc(cc1)N1CCC(CC1)C#N)C(=O)O)-c1ccccc1	PJORYNYPDCOPKO-UHFFFAOYSA-N	InChI=1S/C26H23N5O2/c1-17-24-22(19-7-9-20(10-8-19)30-13-11-18(16-27)12-14-30)15-23(26(32)33)28-25(24)31(29-17)21-5-3-2-4-6-21/h2-10,15,18H,11-14H2,1H3,(H,32,33)	883	236																				C26H23N5O2	437,49
29	CC(=O)c1cc(c2c(nn(c2n1)-c1ccccc1)C)-c1ccc(cc1)N1CCOCC1	SLIHESPSIUDMQF-UHFFFAOYSA-N	InChI=1S/C25H24N4O2/c1-17-24-22(19-8-10-20(11-9-19)28-12-14-31-15-13-28)16-23(18(2)30)26-25(24)29(27-17)21-6-4-3-5-7-21/h3-11,16H,12-15H2,1-2H3	10000	8,2																				C25H24N4O2	412,48
30	Cc1nn(c2nc(cc(c12)-c1ccc(cc1)N1CCOCC1)CO)-c1ccccc1	NXZBCBSREQCJFM-UHFFFAOYSA-N	InChI=1S/C24H24N4O2/c1-17-23-22(18-7-9-20(10-8-18)27-11-13-30-14-12-27)15-19(16-29)25-24(23)28(26-17)21-5-3-2-4-6-21/h2-10,15,29H,11-14,16H2,1H3	10000	15																				C24H24N4O2	400,47
31	CC(O)c1cc(c2c(nn(c2n1)-c1ccccc1)C)-c1ccc(cc1)N1CCOCC1	URUYVMCTFZDDCW-UHFFFAOYSA-N	InChI=1S/C25H26N4O2/c1-17-24-22(19-8-10-20(11-9-19)28-12-14-31-15-13-28)16-23(18(2)30)26-25(24)29(27-17)21-6-4-3-5-7-21/h3-11,16,18,30H,12-15H2,1-2H3	10000	8,8																				C25H26N4O2	414,5
32	Cc1nn(c2nc(cc(c12)-c1ccc(cc1)N1CCOCC1)C(C)(C)O)-c1ccccc1	HIDXKGPBCQRICV-UHFFFAOYSA-N	InChI=1S/C26H28N4O2/c1-18-24-22(19-9-11-20(12-10-19)29-13-15-32-16-14-29)17-23(26(2,3)31)27-25(24)30(28-18)21-7-5-4-6-8-21/h4-12,17,31H,13-16H2,1-3H3	10000	5																				C26H28N4O2	428,53
33	Cc1nn(c2nc(cc(c12)-c1ccc(cc1)N1CCOCC1)C(=O)NCC(F)(F)F)-c1ccccc1	CHZADCVQVRFTIP-UHFFFAOYSA-N	InChI=1S/C26H24F3N5O2/c1-17-23-21(18-7-9-19(10-8-18)33-11-13-36-14-12-33)15-22(25(35)30-16-26(27,28)29)31-24(23)34(32-17)20-5-3-2-4-6-20/h2-10,15H,11-14,16H2,1H3,(H,30,35)	10000	7																				C26H24F3N5O2	495,5
34	COc1cc(n[nH]1)-c1cc(c2c(nn(c2n1)-c1ccccc1)C)-c1ccc(cc1)N1CCOCC1	ITISUWFJYYWJOY-UHFFFAOYSA-N	InChI=1S/C27H26N6O2/c1-18-26-22(19-8-10-20(11-9-19)32-12-14-35-15-13-32)16-23(24-17-25(34-2)30-29-24)28-27(26)33(31-18)21-6-4-3-5-7-21/h3-11,16-17H,12-15H2,1-2H3,(H,29,30)	10000	4																				C27H26N6O2	466,53
35	Cc1nn(c2nc(cc(c12)-c1ccc(cc1)N1CCOCC1)CC(=O)O)-c1ccccc1	QNMSKGWOKFTNEV-UHFFFAOYSA-N	InChI=1S/C25H24N4O3/c1-17-24-22(18-7-9-20(10-8-18)28-11-13-32-14-12-28)15-19(16-23(30)31)26-25(24)29(27-17)21-5-3-2-4-6-21/h2-10,15H,11-14,16H2,1H3,(H,30,31)	10000	24																				C25H24N4O3	428,48
36	Cc1nn(c2nc(cc(c12)-c1ccc(cc1)N1CCOCC1)C(=O)NC#N)-c1ccccc1	WKOKPOKDYFJFDO-UHFFFAOYSA-N	InChI=1S/C25H22N6O2/c1-17-23-21(18-7-9-19(10-8-18)30-11-13-33-14-12-30)15-22(25(32)27-16-26)28-24(23)31(29-17)20-5-3-2-4-6-20/h2-10,15H,11-14H2,1H3,(H,27,32)	2979	96																				C25H22N6O2	438,48
37	Cc1nn(c2nc(cc(c12)-c1ccc(cc1)N1CCOCC1)C(=O)NS(=O)(=O)C)-c1ccccc1	BDJNPORJVYSUKM-UHFFFAOYSA-N	InChI=1S/C25H25N5O4S/c1-17-23-21(18-8-10-19(11-9-18)29-12-14-34-15-13-29)16-22(25(31)28-35(2,32)33)26-24(23)30(27-17)20-6-4-3-5-7-20/h3-11,16H,12-15H2,1-2H3,(H,28,31)	1263	139																				C25H25N5O4S	491,56
38	CCS(=O)(=O)NC(=O)c1cc(c2c(nn(c2n1)-c1ccccc1)C)-c1ccc(cc1)N1CCOCC1	NHXXXFPAEPFCEJ-UHFFFAOYSA-N	InChI=1S/C26H27N5O4S/c1-3-36(33,34)29-26(32)23-17-22(19-9-11-20(12-10-19)30-13-15-35-16-14-30)24-18(2)28-31(25(24)27-23)21-7-5-4-6-8-21/h4-12,17H,3,13-16H2,1-2H3,(H,29,32)	465	185																				C26H27N5O4S	505,59
39	CS(=O)(=O)NC(=O)c1cc(c2c(nn(c2n1)-c1ccccc1)C1CCC1)-c1ccc(cc1)N1CCOCC1	WFNQIZJEXRBAGM-UHFFFAOYSA-N	InChI=1S/C28H29N5O4S/c1-38(35,36)31-28(34)24-18-23(19-10-12-21(13-11-19)32-14-16-37-17-15-32)25-26(20-6-5-7-20)30-33(27(25)29-24)22-8-3-2-4-9-22/h2-4,8-13,18,20H,5-7,14-17H2,1H3,(H,31,34)	514	273	145	448								_	_	100	99,95		_					C28H29N5O4S	531,63
40	COCCN(C)c1ccc(cc1)-c1cc(nc2n(nc(c12)C1CCC1)-c1ccccc1)C(=O)O	URRKQSFCFTURGQ-UHFFFAOYSA-N	InChI=1S/C27H28N4O3/c1-30(15-16-34-2)20-13-11-18(12-14-20)22-17-23(27(32)33)28-26-24(22)25(19-7-6-8-19)29-31(26)21-9-4-3-5-10-21/h3-5,9-14,17,19H,6-8,15-16H2,1-2H3,(H,32,33)	542	173	448	325																		C27H28N4O3	456,54
41	COCCN(C)c1ccc(cc1)-c1cc(nc2n(nc(c12)C1CCC1)-c1ccccc1)C(=O)NS(=O)(=O)C	FWMMHSLVEULOGY-UHFFFAOYSA-N	InChI=1S/C28H31N5O4S/c1-32(16-17-37-2)21-14-12-19(13-15-21)23-18-24(28(34)31-38(3,35)36)29-27-25(23)26(20-8-7-9-20)30-33(27)22-10-5-4-6-11-22/h4-6,10-15,18,20H,7-9,16-17H2,1-3H3,(H,31,34)	473	226	271	387																		C28H31N5O4S	533,64
42	COCCN(C)c1ccc(cn1)-c1cc(nc2n(nc(c12)C1CCC1)-c1ccccc1)C(=O)O	LWCJLJUCPQVMJV-UHFFFAOYSA-N	InChI=1S/C26H27N5O3/c1-30(13-14-34-2)22-12-11-18(16-27-22)20-15-21(26(32)33)28-25-23(20)24(17-7-6-8-17)29-31(25)19-9-4-3-5-10-19/h3-5,9-12,15-17H,6-8,13-14H2,1-2H3,(H,32,33)	529	191	483	417																		C26H27N5O3	457,52
43	COCCN(C)c1ccc(cn1)-c1cc(nc2n(nc(c12)C1CCC1)-c1ccccc1)C(=O)NS(=O)(=O)C	MDRFUQSZEQUSKS-UHFFFAOYSA-N	InChI=1S/C27H30N6O4S/c1-32(14-15-37-2)23-13-12-19(17-28-23)21-16-22(27(34)31-38(3,35)36)29-26-24(21)25(18-8-7-9-18)30-33(26)20-10-5-4-6-11-20/h4-6,10-13,16-18H,7-9,14-15H2,1-3H3,(H,31,34)	544	180	251	368																		C27H30N6O4S	534,63
44	OC(=O)c1cc(c2c(nn(c2n1)-c1ccccc1)C1CCC1)-c1ccc(nc1)N1CCC(CC1)C#N	SGQFMCAELKGFNT-UHFFFAOYSA-N	InChI=1S/C28H26N6O2/c29-16-18-11-13-33(14-12-18)24-10-9-20(17-30-24)22-15-23(28(35)36)31-27-25(22)26(19-5-4-6-19)32-34(27)21-7-2-1-3-8-21/h1-3,7-10,15,17-19H,4-6,11-14H2,(H,35,36)	518	252	365	453																		C28H26N6O2	478,55
45	CS(=O)(=O)NC(=O)c1cc(c2c(nn(c2n1)-c1ccccc1)C1CCC1)-c1ccc(nc1)N1CCC(CC1)C#N	JXHOIIUOMWWZOE-UHFFFAOYSA-N	InChI=1S/C29H29N7O3S/c1-40(38,39)34-29(37)24-16-23(21-10-11-25(31-18-21)35-14-12-19(17-30)13-15-35)26-27(20-6-5-7-20)33-36(28(26)32-24)22-8-3-2-4-9-22/h2-4,8-11,16,18-20H,5-7,12-15H2,1H3,(H,34,37)	319	288	166	487								0,0246	0,195	99,97	99,65		63,4		6,8	1	11,8	C29H29N7O3S	555,65	4,02	142	4,82	3,93
46	CS(=O)(=O)NC(=O)c1cc(c2c(nn(c2n1)-c1ccccc1)C1CCC1)N1CCCCC1	HYXARSPXEMGVIU-UHFFFAOYSA-N	InChI=1S/C23H27N5O3S/c1-32(30,31)26-23(29)18-15-19(27-13-6-3-7-14-27)20-21(16-9-8-10-16)25-28(22(20)24-18)17-11-4-2-5-12-17/h2,4-5,11-12,15-16H,3,6-10,13-14H2,1H3,(H,26,29)	482	208	209	398										99,9	>99.9							C23H27N5O3S	453,56	3,76	106	5,16	3,13
47	COC1CCN(CC1)c1cc(nc2n(nc(c12)C1CCC1)-c1ccccc1)C(=O)NS(=O)(=O)C	NRQGRQPZOTWRKQ-UHFFFAOYSA-N	InChI=1S/C24H29N5O4S/c1-33-18-11-13-28(14-12-18)20-15-19(24(30)27-34(2,31)32)25-23-21(20)22(16-7-6-8-16)26-29(23)17-9-4-3-5-10-17/h3-5,9-10,15-16,18H,6-8,11-14H2,1-2H3,(H,27,30)	238	203	72	377										99,8	99,8							C24H29N5O4S	483,58	3,32	115	5,13	3,21
48	CS(=O)(=O)NC(=O)c1cc(c2c(nn(c2n1)-c1ccccc1)C1CCC1)N1CCC(CC1)C#N	VFXUCFYREUJPRG-UHFFFAOYSA-N	InChI=1S/C24H26N6O3S/c1-34(32,33)28-24(31)19-14-20(29-12-10-16(15-25)11-13-29)21-22(17-6-5-7-17)27-30(23(21)26-19)18-8-3-2-4-9-18/h2-4,8-9,14,16-17H,5-7,10-13H2,1H3,(H,28,31)	299	161	106	318	60	265								99,7	99,7							C24H26N6O3S	478,57	3,13	129	5	2,94
49	CS(=O)(=O)NC(=O)c1cc(c2c(nn(c2n1)-c1ccccc1)C1CCC1)N1CCC(CC1)N1CCOCC1	XYBQSRRFUUGKSB-UHFFFAOYSA-N	InChI=1S/C27H34N6O4S/c1-38(35,36)30-27(34)22-18-23(32-12-10-20(11-13-32)31-14-16-37-17-15-31)24-25(19-6-5-7-19)29-33(26(24)28-22)21-8-3-2-4-9-21/h2-4,8-9,18-20H,5-7,10-17H2,1H3,(H,30,34)	502	369	147	564	39	534								99	99	98,5		6.7 / 12	6,9	5	9,2	C27H34N6O4S	538,66	3,13	118	5,1	7,04
50	CS(=O)(=O)NC(=O)c1cc(c2c(nn(c2n1)-c1ccc(cc1)F)C1CCC1)N1CCC(CC1)N1CCOCC1	VELJFUONOZUMGS-UHFFFAOYSA-N	InChI=1S/C27H33FN6O4S/c1-39(36,37)31-27(35)22-17-23(33-11-9-20(10-12-33)32-13-15-38-16-14-32)24-25(18-3-2-4-18)30-34(26(24)29-22)21-7-5-19(28)6-8-21/h5-8,17-18,20H,2-4,9-16H2,1H3,(H,31,35)	249	308	117	513	46	410			<0.69					99,1	98,7			_ / 9				C27H33FN6O4S	556,65	3,23	118	4,9	7,01
51	CN(C)S(=O)(=O)NC(=O)c1cc(c2c(nn(c2n1)-c1ccc(cc1)F)C1CCC1)N1CCC(CC1)N1CCOCC1	HFDDYMAKGOBYDX-UHFFFAOYSA-N	InChI=1S/C28H36FN7O4S/c1-33(2)41(38,39)32-28(37)23-18-24(35-12-10-21(11-13-35)34-14-16-40-17-15-34)25-26(19-4-3-5-19)31-36(27(25)30-23)22-8-6-20(29)7-9-22/h6-9,18-19,21H,3-5,10-17H2,1-2H3,(H,32,37)	274	273	109	467	67	371			2,94	<0.66	1,9			98,5	99	98,7		45 / 24	7,2	3	4,8	C28H36FN7O4S	585,69	3,14	121	4,57	6,96
52	COC1CCN(CC1)C1CCN(CC1)c1cc(nc2n(nc(c12)C1CCC1)-c1ccc(cc1)F)C(=O)NS(=O)(=O)N(C)C	JPIAJLPRTOWAEC-UHFFFAOYSA-N	InChI=1S/C30H40FN7O4S/c1-35(2)43(40,41)34-30(39)25-19-26(37-15-11-22(12-16-37)36-17-13-24(42-3)14-18-36)27-28(20-5-4-6-20)33-38(29(27)32-25)23-9-7-21(31)8-10-23/h7-10,19-20,22,24H,4-6,11-18H2,1-3H3,(H,34,39)	695	266	273	434	47	467			3,97	<0.77	<1.49			98,4	98	97,5		4 / 6.0	7,20	5,00	5,50	C30H40FN7O4S	613,75	3,92	121	4,78	7,96
